# Supplementary material for: Co-Exposure with an Invasive Seaweed Exudate Increases Toxicity of Polyamide Microplastics in the Marine Mussel Mytilus galloprovincialis
Source: Toxics. 2022 Jan 18;10(2):43. doi: 10.3390/toxics10020043 (PMC8878234; doi:10.3390/toxics10020043)
Supplement: Supplementary file 1 [file toxics-10-00043-s001.zip]

Archive with 1 entries (1 files):
- toxics-1533525 proof resubmitted supplementary.pdf
